# Supplementary material for: A New Anorganic Equine Bone Substitute for Oral Surgery: Structural Characterization and Regenerative Potential
Source: Materials (Basel). 2022 Jan 28;15(3):1031. doi: 10.3390/ma15031031 (PMC8840601; doi:10.3390/ma15031031)
Supplement: Supplementary file 1 [file materials-15-01031-s001.zip]

Archive with 1 entries (1 files):
- materials-1505141-supplementary.pdf
